# Supplementary material for: Quantitative Assessment of the Sensitivity of Various Commercial Reverse Transcriptases Based on Armored HIV RNA
Source: PLoS One. 2010 Nov 10;5(11):e13931. doi: 10.1371/journal.pone.0013931 (PMC2978101; doi:10.1371/journal.pone.0013931)
Supplement: Table S1 — Detailed reverse transcription steps, reaction conditions and ingredients for all the 11 commercial reverse transcriptases studied. The same colour coding at each stage show groups enzymes that were incubated together for the respective stage, the rest of the stages were all done in unison. (0.04 MB XLS) [file pone.0013931.s001.xls]

## Sheet: Table S1
		REVERSE TRANSCRIPTION REACTION CONDITIONS (TOTAL VOLUME: 20 μL; 20% Template RNA)
			Step I		Step II		Step III
NO.	ACRONYM	REVERSE TRANSCRIPTASE
		(Dynamic range)	HYBRIDIZATION		REVERSE TRANSCRIPTION		DENATURATION
			Master Mix 1 Components	Incubation Condition	Master Mix 2 Components	Incubation Condition	20 uL Final Master Mix
	ACC	AccuScript® High Fidelity RT	1 μL of 10 μM SK431(R) primer		2 μL of 100 mM DTT
1			4 μL of RNA (5 - 500 copies/μL)	65°C for 5 min;	1 μL Accuscript RT
		(Total RNA, target <2 kb 10–200 ng)	0.8 μL of 100 mM dNTP mix (25 mM each)		0.5 μL (40 U/μL) (RNase Block )	42°C for 60 min	70°C for 15 min
		(Total RNA, target >2 kb 200–5000 ng)	8.7 μL of ddH20
		(mRNA, all targets 0.1–100 ng)	2 μL (10× AccuScript RT Buffer)	and for 5 min on ice
	AMV	AMV RT	1.33 μL of 10 nM SK431(R) primer		4 μL (5X Reaction Buffer)
2			4 μL of Armored RNA (5 - 500 copies/μL)	70°C for 5 min;	2 μL dNTP mix (10mM each)
		(RNA, 2μg)	3.27 μL of ddH20		1 μL (40 U) Rnsin Ribonuclease Inhibitor	42°C for 60 min	70°C for 15 min
					2 μL 40 mM Sodium Pyrophosphate at 42°C
				and for 5 min on ice	2.4 μL (30 U) of AMV RT
			1 μL of 100 μM SK431(R) primer		2 μL 10X RT Reaction Buffer
3	HIV	Recombinant HIV RT	4 μL of Armored RNA (5 - 500 copies/μL)	70°C for 5 min;	4 μL dNTP mix, 2.5 mM each
		(1–2 μg total RNA)	7 μL of ddH20		1 μL RNase Inhibitor (40 U/μL)	42°C for 60 min	92°C for 10 min
		(20–100 ng poly(A) RNA)			1 μL (1 U/μL) HIV RT (in 1X RT buffer)
				and for 5 min on ice
			1 μL of 10 μM SK431(R) primer		4 μL ImProm-II 5X Reaction Buffer
4	IP2	ImProm-II® RT	4 μL of RNA (5 - 500 copies/μL)	70°C for 5 min;	1 μL dNTP (final conc 0.5mM each)	25°C for 5 min;
		(*10^2-10*10 copies of specific RNA)			0.5 μL Recombinant RNasin® (20 U)		70°C for 15 min
		(1pg-1µg total RNA or poly(A)+mRNA)			4 μL MgCl2 (final conc 5mM)
					4.5 μL ddH20	42°C for 60 min
				and for 5 min on ice	1 μL IP2 enzyme
			1.33uL of 10nM SK431(R) primer		4 μL of 5X M-MLVReaction Buffer
5	MML	M-MLV RT	4 μL of RNA (5 - 500 copies/μL)	65°C for 5 min;	4 μL of 10mM dNTP mix (10mM dNTP each)
		(>5 kb RNA, 2μg)			0.5 μL (20 U) of Recombinant RNasin®	42°C for 60 min	70°C for 15 min
					0.5 μL ddH2O
				and for 5 min on ice	1 μL M-MLV (200 U)
			1 μL of 20 μM SK431(R) primer		2 μL 10X RT Buffer
6	PRS	Protoscript® RT	4 μL of RNA (5 - 500 copies/μL)	70°C for 5 min;	1 μL RNase Inhibitor
		(Total RNA, 1 ng–2 μg)	4 μL of 100 mM dNTP mix (25 mM each)		1 μL M-MuLV	42°C for 60 min	95°C for 5 min
			7 μL- ddH20
				and for 5 min on ice
			4 μL of denatured RNA (5 - 500 copies/μL)		2 μL of 10 μM SK431(R) primer
7	SES	Sensiscript® RT		65°C for 5 min;	2 μL of 100 mM dNTP mix (5 mM each)
		(>50 ng of Total RNA)			8 μL of ddH20	42°C for 60 min	95°C for 5 min
					2 μL of 10× Buffer RT
					1 μL RNase Inhibitor (10 U/μL RNaseOut)
				and for 5 min on ice	1 μL Sensiscript RT (diluted 1:10 ice-cold 1X buffer)
	SML		2.5 μL of 20 μM SK431(R) primer		4 μL (5X First-Strand Buffer)
8		Smart MMLV RT	4 μL of RNA (5 - 500 copies/μL)	70°C for 3 min;	2 μL of 10 mM dNTP mix
		(Up to 9.5 kb RNA)	4.5 μL of ddH20		2 μL of 100 mM DTT	42°C for 60 min	85°C for 5 min
		(100 ng - 5 μg Total RNA)			1 μL of SmartMMLV RT
		(50 ng - 2 μg poly A+ RNA)		and for 5 min on ice
	SS2		1 μL of 2 μM SK431(R) primer		4 μL (5X First-Strand Buffer)
9		Superscript II® RT	4 μL of RNA (5 - 500 copies/μL)	65°C for 5 min;	2 μL of 100 mM DTT
		(Up to 12.3 kb RNA)	1 μL of dNTP mix (10 mM each)		1 μL RNase Inhibitor (40 U/μL RNaseOut)	42°C for 60 min	70°C for 15 min
		(1 ng - 5 μg Total RNA)	6 μL of ddH20		0.75 μL of ddH20
		(1–500 ng of mRNA)			** Incubate at 42oC for 2 min and add RT below
				and for 5 min on ice	0.25 μL (50 U) of SuperScriptII
	SS3	Superscript III® RT	1 μL of 2 μM SK431(R) primer		4 μL (5X First-Strand Buffer)
10			4 μL of RNA (5 - 500 copies/μL)	65°C for 5 min;	2 μL of 100 mM DTT
		(Targets 100 bp - >12 kb)	1 μL of 100 mM dNTP mix (10 mM each)		1 μL RNase Inhibitor (40 U/μL RNaseOut)	55°C for 60 min	70°C for 15 min
		(10 pg - 5 μg Total RNA)	6 μL of ddH20		0.75 μL of ddH20
		(10 pg - 500 ng mRNA)		and for 5 min on ice	0.25 μL (200 U/μL) of SuperScriptII
		ThermoScript® RT	1 μL of 10 μM SK431(R) primer		4 μL (cDNA Synthesis Buffer)
11	TSR		4 μL of RNA (5 - 500 copies/μL)	65°C for 5 min;	1 μL of 100 mM DTT
		(Targets 100 bp - >12 kb)	1 μL of 100 mM dNTP mix (10 mM each)		1 μL RNase Inhibitor (40 U/μL RNaseOut)	55°C for 60 min	85°C for 5 min
		(10 pg - 5 μg Total RNA)	5 μL of ddH20		1 μL of ddH20
				and for 5 min on ice	1 μL (15 U) of ThermoScript RT
	Note: The same colour coding at each stage show those that can be incubated together
